# Supplementary material for: Antimicrobial Activity of Nitrogen-Containing 5-α-Androstane Derivatives: In Silico and Experimental Studies
Source: Antibiotics (Basel). 2020 Apr 30;9(5):224. doi: 10.3390/antibiotics9050224 (PMC7277561; doi:10.3390/antibiotics9050224)
Supplement: Supplementary file 1 [file antibiotics-09-00224-s001.xlsx]

## Sheet: AntiBAC
No.	Bacteria	Confidence	ChEMBL Target ID
1	Staphylococcus lugdunensis	0.8031	CHEMBL613303
	Lactobacillus plantarum	0.5733	CHEMBL614973
	Clostridium ramosum	0.5201	CHEMBL614971
2	Staphylococcus lugdunensis	0.8031	CHEMBL613303
	Lactobacillus plantarum	0.5733	CHEMBL614973
	Clostridium ramosum	0.5201	CHEMBL614971
3	Staphylococcus lugdunensis	0.7612	CHEMBL613303
	RESISTANT Mycobacterium ulcerans	0.5565	CHEMBL612965
	Lactobacillus plantarum	0.5458	CHEMBL614973
4	Staphylococcus lugdunensis	0.6818	CHEMBL613303
	RESISTANT Mycobacterium ulcerans	0.6167	CHEMBL612965
	Lactobacillus plantarum	0.5401	CHEMBL614973
5	Staphylococcus lugdunensis	0.4261	CHEMBL613303
	Lactobacillus plantarum	0.4129	CHEMBL614973
	Micrococcus luteus	0.2878	CHEMBL614421
6	Staphylococcus lugdunensis	0.6131	CHEMBL613303
	Lactobacillus plantarum	0.5068	CHEMBL614973
	Micrococcus luteus	0.3799	CHEMBL614421
7	Staphylococcus lugdunensis	0.6616	CHEMBL613303
	Lactobacillus plantarum	0.5335	CHEMBL614973
	Prevotella oralis	0.4539	CHEMBL612687
8	Staphylococcus haemolyticus	0.6122	CHEMBL612507
	Staphylococcus lugdunensis	0.5719	CHEMBL613303
	Propionibacterium acnes	0.5128	CHEMBL612639
9	Staphylococcus lugdunensis	0.4261	CHEMBL613303
	Lactobacillus plantarum	0.4129	CHEMBL614973
	Micrococcus luteus	0.2878	CHEMBL614421
10	Staphylococcus lugdunensis	0.8031	CHEMBL613303
	Lactobacillus plantarum	0.5733	CHEMBL614973
	Clostridium ramosum	0.5201	CHEMBL614971
11	Staphylococcus lugdunensis	0.5320	CHEMBL613303
	Lactobacillus plantarum	0.4564	CHEMBL614973
	Mycobacterium mageritense	0.3976	CHEMBL612959
12	RESISTANT Staphylococcus simulans	0.3710	CHEMBL612425
	Staphylococcus sciuri	0.2589	CHEMBL613150
	Lactobacillus plantarum	0.2559	CHEMBL614973
13	RESISTANT Staphylococcus simulans	0.4465	CHEMBL612425
	Clostridium ramosum	0.3953	CHEMBL614971
	Bacteroides stercoris	0.3713	CHEMBL614750
14	RESISTANT Staphylococcus simulans	0.3757	CHEMBL612425
	Streptococcus mitis	0.3609	CHEMBL614952
	Staphylococcus aureus	0.3071	CHEMBL352
15	Salmonella enteritidis	0.5121	CHEMBL614447
	Lactobacillus plantarum	0.4283	CHEMBL614973
	Staphylococcus lugdunensis	0.4120	CHEMBL613303
16	Lactobacillus plantarum	0.4136	CHEMBL614973
	Staphylococcus lugdunensis	0.4108	CHEMBL613303
	Porphyromonas gingivalis	0.1846	CHEMBL614414
17	Bacillus subtilis subsp. subtilis str. 168	0.1696	CHEMBL613315
	Vibrio cholerae	0.1189	CHEMBL614402
	Porphyromonas gingivalis	0.1097	CHEMBL614414
18	Lactobacillus plantarum	0.3495	CHEMBL614973
	Staphylococcus lugdunensis	0.3084	CHEMBL613303
	Porphyromonas gingivalis	0.2111	CHEMBL614414
19	Staphylococcus lugdunensis	0.6092	CHEMBL613303
	Lactobacillus plantarum	0.4517	CHEMBL614973
	RESISTANT Staphylococcus simulans	0.3847	CHEMBL612425
20	Staphylococcus lugdunensis	0.6213	CHEMBL613303
	Lactobacillus plantarum	0.5390	CHEMBL614973
	Prevotella oralis	0.3233	CHEMBL612687
21	Staphylococcus lugdunensis	0.6608	CHEMBL613303
	Bacteroides stercoris	0.6227	CHEMBL614750
	Lactobacillus plantarum	0.5961	CHEMBL614973
22	Staphylococcus lugdunensis	0.4935	CHEMBL613303
	Lactobacillus plantarum	0.4628	CHEMBL614973
	Porphyromonas gingivalis	0.2417	CHEMBL614414
23	Staphylococcus lugdunensis	0.4539	CHEMBL613303
	Lactobacillus plantarum	0.3139	CHEMBL614973
	Mycoplasma hominis	0.2789	CHEMBL615053
24	Staphylococcus lugdunensis	0.4978	CHEMBL613303
	Lactobacillus plantarum	0.4398	CHEMBL614973
	Salmonella enteritidis	0.2860	CHEMBL614447
25	Lactobacillus plantarum	0.3225	CHEMBL614973
	Staphylococcus lugdunensis	0.3154	CHEMBL613303
	Bacillus licheniformis	0.1591	CHEMBL612626
26	Staphylococcus lugdunensis	0.3070	CHEMBL613303
	Bacillus licheniformis	0.2603	CHEMBL612626
	Lactobacillus plantarum	0.2438	CHEMBL614973
27	Lactobacillus plantarum	0.3225	CHEMBL614973
	Staphylococcus lugdunensis	0.3154	CHEMBL613303
	Bacillus licheniformis	0.1591	CHEMBL612626
28	Bacillus sphaericus	0.1634	CHEMBL613863
	Streptococcus mutans	0.0729	CHEMBL612426
	Kocuria rhizophila	0.0615	CHEMBL1075349
29	Bacillus sphaericus	0.1592	CHEMBL613863
	Bacillus subtilis	0.0253	CHEMBL359
	Bacillus megaterium	0.0062	CHEMBL613071
30	Bacillus sphaericus	0.1720	CHEMBL613863
	Streptococcus mutans	0.0867	CHEMBL612426
	Bacillus subtilis subsp. subtilis str. 168	0.0549	CHEMBL613315
31	Bacillus sphaericus	0.1716	CHEMBL613863
	Bacteroides stercoris	0.1586	CHEMBL614750
	Streptococcus mutans	0.1204	CHEMBL612426
	Pogodin, P.V.; Lagunin, A.A.; Rudik, A.V.; Druzhilovskiy, D.S.; Filimonov, D.A.; Poroikov, V.V. J. Chem. Inform. Model., 2019, 59(11), 4513-4518. DOI: 10.1021/acs.jcim.9b00436
	AntiBAC Pred web-service. Available online: http://www.way2drug.com/antibac/ (accessed on 23th April 2020).

## Sheet: AntiFUN
No.	Fungi	Confidence	ChEMBL Target ID
1	Rhizopus oryzae	0.5364	CHEMBL612306
	Absidia corymbifera	0.4741	CHEMBL612369
	Mucor	0.3532	CHEMBL612521
2	Rhizopus oryzae	0.5364	CHEMBL612306
	Absidia corymbifera	0.4741	CHEMBL612369
	Mucor	0.3532	CHEMBL612521
3	Rhizopus oryzae	0.2712	CHEMBL612306
	Absidia corymbifera	0.2510	CHEMBL612369
	Mucor hiemalis	0.2097	CHEMBL612949
4	Trichophyton mentagrophytes	0.3867	CHEMBL613162
	Aspergillus niger	0.1910	CHEMBL358
	Saccharomyces cerevisiae	0.1881	CHEMBL361
5	Candida albicans	0.2354	CHEMBL366
	Absidia corymbifera	0.1333	CHEMBL612369
	Filobasidiella neoformans	0.1332	CHEMBL365
6	Candida albicans	0.2547	CHEMBL366
	Filobasidiella neoformans	0.2190	CHEMBL365
	Saccharomyces cerevisiae	0.1800	CHEMBL361
7	Saccharomyces cerevisiae	0.3237	CHEMBL361
	Aspergillus terreus	0.2201	CHEMBL612277
	Candida albicans	0.2065	CHEMBL366
8	Rhizopus oryzae	0.2473	CHEMBL612306
	Absidia corymbifera	0.2334	CHEMBL612369
	Saccharomyces cerevisiae	0.1732	CHEMBL361
9	Candida albicans	0.2354	CHEMBL366
	Absidia corymbifera	0.1333	CHEMBL612369
	Filobasidiella neoformans	0.1332	CHEMBL365
10	Rhizopus oryzae	0.5364	CHEMBL612306
	Absidia corymbifera	0.4741	CHEMBL612369
	Mucor	0.3532	CHEMBL612521
11	Candida dubliniensis	0.5129	CHEMBL613334
	Aspergillus terreus	0.4965	CHEMBL612277
	Cryptococcus bacillisporus	0.4626	CHEMBL615035
12	Galactomyces geotrichum	0.0742	CHEMBL613775
	Candida albicans	0.0595	CHEMBL366
13	Epidermophyton floccosum	0.1448	CHEMBL612386
	Galactomyces geotrichum	0.1329	CHEMBL613775
	Clavispora lusitaniae	0.0831	CHEMBL612362
14	Filobasidiella neoformans	0.1885	CHEMBL365
	Candida albicans	0.1862	CHEMBL366
	Epidermophyton floccosum	0.1112	CHEMBL612386
15	Candida tropicalis	0.1905	CHEMBL612870
	Filobasidiella neoformans	0.1397	CHEMBL365
	Candida albicans	0.1259	CHEMBL366
16	Mucor hiemalis	0.0772	CHEMBL612949
	Absidia corymbifera	0.0682	CHEMBL612369
	Rhizopus oryzae	0.0479	CHEMBL612306
17	No data available in table
18	Candida tropicalis	0.2755	CHEMBL612870
	Candida albicans	0.0681	CHEMBL366
	Filobasidiella neoformans	0.0534	CHEMBL365
19	Mucor hiemalis	0.1841	CHEMBL612949
	Candida albicans	0.1595	CHEMBL366
	Saccharomyces cerevisiae	0.1416	CHEMBL361
20	Saccharomyces cerevisiae	0.4315	CHEMBL361
	Absidia corymbifera	0.2046	CHEMBL612369
	Rhizopus oryzae	0.2028	CHEMBL612306
21	Saccharomyces cerevisiae	0.3889	CHEMBL361
	Candida albicans	0.1807	CHEMBL366
	Aspergillus niger	0.0342	CHEMBL358
22	Absidia corymbifera	0.1470	CHEMBL612369
	Rhizopus oryzae	0.1311	CHEMBL612306
	Candida albicans	0.0055	CHEMBL366
23	Saccharomyces cerevisiae	0.1899	CHEMBL361
	Candida albicans	0.1719	CHEMBL366
	Candida	0.1664	CHEMBL612867
24	Saccharomyces cerevisiae	0.3474	CHEMBL361
	Mucor hiemalis	0.1898	CHEMBL612949
	Rhizopus oryzae	0.1879	CHEMBL612306
25	Saccharomyces cerevisiae	0.2052	CHEMBL361
	Mucor hiemalis	0.0699	CHEMBL612949
	Candida rugosa	0.0687	CHEMBL612869
26	Saccharomyces cerevisiae	0.3187	CHEMBL361
	Candida albicans	0.0237	CHEMBL366
	Mucor hiemalis	0.0100	CHEMBL612949
27	Saccharomyces cerevisiae	0.2052	CHEMBL361
	Mucor hiemalis	0.0699	CHEMBL612949
	Candida rugosa	0.0687	CHEMBL612869
28	No data available in table
29	Mucor hiemalis	0.0175	CHEMBL612949
30	No data available in table
31	No data available in table
	AntiFUN Pred web-service. Available online: http://www.way2drug.com/micF/ (accessed on 23th April 2020).

## Sheet: Rat Acute Toxicity Prediction
No.	Acute rat toxicity IP LD50 -log10(mmol/kg)	Acute rat toxicity Oral LD50 -log10(mmol/kg)
1	-0.6803	-0.8800
2	-0.6803	-0.8800
3	-0.4686	-0.6341
4	-0.6955	-0.7767
5	-0.8018	-1.0924
6	-0.7729	-0.9301
7	-0.6756	-0.8220
8	-0.7674	-0.8140
9	-0.8018	-1.0924
10	-0.6803	-0.8800
11	-0.3256	-0.7353
12	-0.7247	-0.4091
13	-0.9696	-0.7949
14	-1.2267	-1.0194
15	-0.6239	-1.0867
16	-0.3148	-0.8353
17	-0.2014	-0.9230
18	-0.5014	-1.1446
19	-0.4765	-1.0631
20	-0.5449	-0.8379
21	-0.3298	-0.7149
22	-0.4914	-1.0806
23	-0.3916	-0.6692
24	-0.7068	-0.9350
25	-0.3405	-0.2081
26	-0.6604	-1.2165
27	-0.3405	-0.2081
28	-0.9704	-0.8110
29	-0.8892	-0.6802
30	-0.9304	-0.6532
31	-0.8674	-0.5771
	Out of Applicability Domain
	Lagunin, A.; Zakharov, A.; Filimonov, D.; Poroikov, V. Mol. Inform., 2011, 30(2-3), 241–250. DOI: 10.1002/minf.201000151
	Rat Acute Toxicity Prediction. Available online: http://www.way2drug.com/gusar/acutoxpredict.html (accessed on 23th April 2020).

## Sheet: CLC-Pred
No.	Pa	Pi	Non-tumor cell line
1	0.521	0.02	WI-38 VA13
1	0.315	0.023	BJ
1	0.28	0.062	MRC5
1	0.236	0.049	HEL 299
1	0.207	0.035	NHDF
1	0.163	0.042	IMR-90
1	0.159	0.051	PrEC
1	0.103	0.075	HUVEC
2	0.521	0.02	WI-38 VA13
2	0.315	0.023	BJ
2	0.315	0.023	BJ
2	0.28	0.062	MRC5
2	0.28	0.062	MRC5
2	0.236	0.049	HEL 299
2	0.236	0.049	HEL 299
2	0.207	0.035	NHDF
2	0.207	0.035	NHDF
2	0.163	0.042	IMR-90
2	0.163	0.042	IMR-90
2	0.159	0.051	PrEC
2	0.159	0.051	PrEC
2	0.103	0.075	HUVEC
2	0.103	0.075	HUVEC
3	0.377	0.039	WI-38 VA13
3	0.312	0.024	BJ
3	0.278	0.008	NHDF
3	0.268	0.071	MRC5
3	0.175	0.037	HUVEC
3	0.156	0.055	PrEC
3	0.148	0.133	HEL 299
3	0.141	0.106	IMR-90
4	0.363	0.014	BJ
4	0.336	0.047	WI-38 VA13
4	0.221	0.107	MRC5
4	0.153	0.059	PrEC
4	0.15	0.091	NHDF
4	0.132	0.054	HUVEC
5	0.468	0.009	HUVEC
5	0.212	0.097	WI-38 VA13
5	0.167	0.04	PrEC
5	0.143	0.101	NHDF
6	0.336	0.047	WI-38 VA13
6	0.267	0.045	BJ
6	0.237	0.024	HUVEC
6	0.156	0.055	PrEC
7	0.323	0.049	WI-38 VA13
7	0.264	0.046	BJ
7	0.184	0.026	PrEC
7	0.18	0.144	MRC5
7	0.033	0.008	HASMC
8	0.284	0.061	WI-38 VA13
8	0.258	0.05	BJ
8	0.152	0.067	IMR-90
8	0.14	0.084	PrEC
9	0.468	0.009	HUVEC
9	0.212	0.097	WI-38 VA13
9	0.167	0.04	PrEC
9	0.143	0.101	NHDF
10	0.521	0.02	WI-38 VA13
10	0.315	0.023	BJ
10	0.28	0.062	MRC5
10	0.236	0.049	HEL 299
10	0.207	0.035	NHDF
10	0.163	0.042	IMR-90
10	0.159	0.051	PrEC
10	0.103	0.075	HUVEC
11	0.301	0.051	MRC5
11	0.297	0.056	WI-38 VA13
11	0.279	0.038	BJ
11	0.155	0.119	HEL 299
11	0.142	0.104	IMR-90
11	0.134	0.099	PrEC
11	0.094	0.078	Detroit 551
11	0.084	0.045	MT2
11	0.033	0.008	HASMC
12	0.792	0.004	HUVEC
12	0.366	0.004	NHDF
12	0.198	0.124	MRC5
12	0.184	0.138	BJ
12	0.091	0.086	Detroit 551
13	0.438	0.011	HUVEC
13	0.277	0.063	WI-38 VA13
13	0.237	0.065	BJ
13	0.237	0.095	MRC5
13	0.178	0.152	BJ
13	0.173	0.027	IMR-90
13	0.169	0.039	PrEC
13	0.148	0.081	IMR-90
13	0.147	0.069	PrEC
13	0.136	0.012	Detroit 551
13	0.077	0.057	MT2
14	0.1	0.024	MT2
14	0.073	0.066	PBMC
15	0.348	0.016	HUVEC
15	0.324	0.049	WI-38 VA13
15	0.288	0.057	MRC5
15	0.215	0.09	BJ
15	0.159	0.112	HEL 299
15	0.137	0.122	IMR-90
15	0.126	0.122	PrEC
16	0.535	0.007	HUVEC
16	0.289	0.034	BJ
16	0.267	0.067	WI-38 VA13
16	0.195	0.127	MRC5
16	0.177	0.06	NHDF
17	0.7	0.005	HUVEC
17	0.211	0.096	BJ
17	0.178	0.146	MRC5
18	0.771	0.004	HUVEC
18	0.195	0.127	MRC5
18	0.156	0.143	WI-38 VA13
18	0.142	0.102	IMR-90
18	0.127	0.119	PrEC
19	0.333	0.047	WI-38 VA13
19	0.293	0.007	NHDF
19	0.267	0.072	MRC5
19	0.236	0.066	BJ
19	0.226	0.025	HUVEC
19	0.163	0.104	HEL 299
19	0.161	0.047	PrEC
19	0.158	0.053	IMR-90
20	0.375	0.039	WI-38 VA13
20	0.304	0.027	BJ
20	0.269	0.071	MRC5
20	0.146	0.087	IMR-90
20	0.141	0.082	PrEC
20	0.141	0.103	NHDF
20	0.139	0.051	HUVEC
20	0.082	0.052	PBMC
21	0.512	0.021	WI-38 VA13
21	0.287	0.058	MRC5
21	0.283	0.037	BJ
21	0.13	0.11	PrEC
21	0.105	0.074	HUVEC
22	0.317	0.051	WI-38 VA13
22	0.278	0.02	HUVEC
22	0.242	0.06	BJ
22	0.23	0.101	MRC5
22	0.127	0.122	PrEC
23	0.25	0.084	MRC5
23	0.17	0.067	NHDF
23	0.146	0.071	PrEC
23	0.141	0.051	HUVEC
24	0.335	0.047	WI-38 VA13
24	0.199	0.112	BJ
24	0.16	0.109	HEL 299
24	0.159	0.043	HUVEC
24	0.151	0.062	PrEC
24	0.023	0.019	HASMC
25	0.194	0.031	HUVEC
25	0.165	0.134	WI-38 VA13
26	0.264	0.021	HUVEC
26	0.194	0.031	HUVEC
26	0.165	0.134	WI-38 VA13
26	0.147	0.069	PrEC
28	0.268	0.01	NHDF
28	0.23	0.101	MRC5
28	0.126	0.124	PrEC
28	0.114	0.051	WI-38
29	0.366	0.04	HEK293
29	0.243	0.016	NHDF
29	0.182	0.141	MRC5
30	0.633	0.013	MOLT-4
30	0.574	0.009	MDA-MB-468
30	0.317	0.058	IGROV-1
30	0.267	0.083	U-251
30	0.238	0.113	HL-60
30	0.19	0.06	SAOS-2
30	0.041	0.034	GBM
31	0.212	0.032	NHDF
31	0.174	0.124	HEK293
31	0.164	0.163	MRC5
31	0.116	0.049	WI-38
	Pa>0.5
	Pa<0.3
	Lagunin, A.A.; Dubovskaja, V.I.; Rudik, A.V.; Pogodin, P.V.; Druzhilovskiy, D.S.; Gloriozova, T.A.; Filimonov, D.A.; Sastry, G.N.; Poroikov, V.V. PLOS One, 2018, 13(1), e0191838. DOI: 10.1371/journal.pone.0191838
	CLC-Pred web-service. Available online: http://www.way2drug.com/Cell-line/ (accessed on 23th April 2020).
